# Supplementary material for: Phase Transitions Equilibria of Five Dichlorinated Substituted Benzenes
Source: Molecules. 2023 Feb 7;28(4):1590. doi: 10.3390/molecules28041590 (PMC9963677; doi:10.3390/molecules28041590)
Supplement: Supplementary file 1 [file molecules-28-01590-s001.zip]

Archive with 1 entries (1 files):
- molecules-2134953-supplementary.pdf
